# Supplementary material for: Tumor elimination by clustered microRNAs miR-306 and miR-79 via noncanonical activation of JNK signaling
Source: eLife. 2022 Oct 12;11:e77340. doi: 10.7554/eLife.77340 (PMC9612915; doi:10.7554/eLife.77340)
Supplement: Figure 1—figure supplement 2—source data 1. [file elife-77340-fig1-figsupp2-data1.zip]

Archive with 2 entries (1 files):
- Figure 1—figure supplement 2—source data 1/
- Figure 1—figure supplement 2—source data 1/Figure 1—figure supplement 2E.xls
