# Supplementary material for: Tumor elimination by clustered microRNAs miR-306 and miR-79 via noncanonical activation of JNK signaling
Source: eLife. 2022 Oct 12;11:e77340. doi: 10.7554/eLife.77340 (PMC9612915; doi:10.7554/eLife.77340)
Supplement: Figure 2—source data 2. [file elife-77340-fig2-data2.zip › Figure 2—source data 2/Genotypes for Figure 2 and Figure 2—figure supplement 1.xls]

## Sheet: Sheet1
	Genotype
Figure 2A	Tub-Gal80, FRT19A/FRT19A; +/eyFLP5, Act>y+>Gal4, UAS-GFP; UAS-Luc/+
Figure 2B	Tub-Gal80, FRT19A/dlg[m52],FRT19A; UAS-Ras[v12]/eyFLP5, Act>y+>Gal4, UAS-GFP; UAS-Luc/+
Figure 2C	Tub-Gal80, FRT19A/dlg[m52],FRT19A; UAS-Ras[v12]/eyFLP5, Act>y+>Gal4, UAS-GFP; UAS-miR-9c,306,79,9b/+
Figure 2D	Tub-Gal80, FRT19A/dlg[m52],FRT19A; UAS-Ras[v12]/eyFLP5, Act>y+>Gal4, UAS-GFP; UAS-miR-306/+
Figure 2E	Tub-Gal80, FRT19A/dlg[m52],FRT19A; UAS-Ras[v12]/eyFLP5, Act>y+>Gal4, UAS-GFP; UAS-miR-79/+
Figure 2G	Tub-Gal80, FRT19A/FRT19A; +/eyFLP5, Act>y+>Gal4, UAS-GFP; UAS-Luc/+
Figure 2H	Tub-Gal80, FRT19A/FRT19A; +/eyFLP5, Act>y+>Gal4, UAS-GFP; UAS-p35/+
Figure 2I	Tub-Gal80, FRT19A/dlg[m52],FRT19A; UAS-Ras[v12]/eyFLP5, Act>y+>Gal4, UAS-GFP; UAS-Luc/UAS-Luc
Figure 2J	Tub-Gal80, FRT19A/dlg[m52],FRT19A; UAS-Ras[v12]/eyFLP5, Act>y+>Gal4, UAS-GFP; UAS-Luc/UAS-miR-306
Figure 2K	Tub-Gal80, FRT19A/dlg[m52],FRT19A; UAS-Ras[v12]/eyFLP5, Act>y+>Gal4, UAS-GFP; UAS-Luc/UAS-miR-79
Figure 2L	Tub-Gal80, FRT19A/dlg[m52],FRT19A; UAS-Ras[v12]/eyFLP5, Act>y+>Gal4, UAS-GFP; UAS-p35/UAS-Luc
Figure 2M	Tub-Gal80, FRT19A/dlg[m52],FRT19A; UAS-Ras[v12]/eyFLP5, Act>y+>Gal4, UAS-GFP; UAS-p35/UAS-miR-306
Figure 2N	Tub-Gal80, FRT19A/dlg[m52],FRT19A; UAS-Ras[v12]/eyFLP5, Act>y+>Gal4, UAS-GFP; UAS-p35/UAS-miR-79
Figure 2P	Tub-Gal80, FRT40A/FRT40A; UAS-Luc/eyFLP6, Act>y+>Gal4, UAS-GFP
Figure 2Q	Tub-Gal80, FRT40A/FRT40A; UAS-miR-9c,306,79,9b/eyFLP6, Act>y+>Gal4, UAS-GFP
Figure 2R	Tub-Gal80, FRT40A/FRT40A; UAS-miR-306/eyFLP6, Act>y+>Gal4, UAS-GFP
Figure 2S	Tub-Gal80, FRT40A/FRT40A; UAS-miR-79/eyFLP6, Act>y+>Gal4, UAS-GFP
Figure 2-figure suppplement 1A	Tub-Gal80, FRT40A/lgl[4],UAS-Ras[v12],FRT40A; UAS-Luc/eyFLP6, Act>y+>Gal4, UAS-GFP
Figure 2-figure suppplement 1B	Tub-Gal80, FRT40A/lgl[4],UAS-Ras[v12],FRT40A; UAS-miR-9c,306,79,9b/eyFLP6, Act>y+>Gal4, UAS-GFP
Figure 2-figure suppplement 1C	Tub-Gal80, FRT40A/lgl[4],UAS-Ras[v12],FRT40A; UAS-miR-306/eyFLP6, Act>y+>Gal4, UAS-GFP
Figure 2-figure suppplement 1D	Tub-Gal80, FRT40A/lgl[4],UAS-Ras[v12],FRT40A; UAS-miR-79/eyFLP6, Act>y+>Gal4, UAS-GFP
