# Supplementary material for: Tumor elimination by clustered microRNAs miR-306 and miR-79 via noncanonical activation of JNK signaling
Source: eLife. 2022 Oct 12;11:e77340. doi: 10.7554/eLife.77340 (PMC9612915; doi:10.7554/eLife.77340)
Supplement: Figure 2—figure supplement 1—source data 1. [file elife-77340-fig2-figsupp1-data1.zip › Figure 2—figure supplement 1—source data 1/Figure 2—figure supplement 1E.xls]

## Sheet: Sheet1
	A	B	C	D
#1	7.25686	19.6229	37.2135	31.0849
#2	7.74489	33.8966	14.8315	11.2085
#3	1.59471	12.9583	17.4944	14.0745
#4	3.16541	15.5072	10.4645	29.0468
#5	5.84949	18.8899	8.08396	26.9074
#6	3.09013	3.32474	8.71604	17.1689
#7	1.89714	14.4753	20.5417	7.62542
#8	2.69383	31.0573	28.5094	19.2006
#9	2.75599	23.0457	25.5379	37.7341
#10	3.48049	27.5113	11.861	10.0557
#11	7.562	13.6358	30.9711	4.35376
#12	11.407		32.5171
#13	6.25649
#14	2.43675
#15	1.12828
