# Supplementary material for: Tumor elimination by clustered microRNAs miR-306 and miR-79 via noncanonical activation of JNK signaling
Source: eLife. 2022 Oct 12;11:e77340. doi: 10.7554/eLife.77340 (PMC9612915; doi:10.7554/eLife.77340)
Supplement: Figure 3—source data 1. [file elife-77340-fig3-data1.zip]

Archive with 5 entries (4 files):
- Figure 3—source data 1/
- Figure 3—source data 1/Figure 3AB.xls
- Figure 3—source data 1/Figure 3F.xls
- Figure 3—source data 1/Figure 3P.xls
- Figure 3—source data 1/Figure 3X.xls
