# Supplementary material for: Tumor elimination by clustered microRNAs miR-306 and miR-79 via noncanonical activation of JNK signaling
Source: eLife. 2022 Oct 12;11:e77340. doi: 10.7554/eLife.77340 (PMC9612915; doi:10.7554/eLife.77340)
Supplement: Figure 3—figure supplement 1—source data 1. [file elife-77340-fig3-figsupp1-data1.zip › Figure 3—figure supplement 1—source data 1/Figure 3—figure supplement 1E.xls]

## Sheet: Sheet1
	A	B	C	D
#1	0.343147	0.317195	0.310801	0.299099
#2	0.317564	0.346421	0.291662	0.371249
#3	0.262398	0.334428	0.255529	0.352669
#4	0.237153	0.24477	0.248869	0.339998
#5	0.34889	0.238234	0.274969	0.34115
#6	0.305302	0.320882	0.229693	0.275264
#7	0.400683	0.374536	0.262067	0.341647
#8	0.458093	0.410476	0.281112	0.355679
#9	0.563778	0.364197	0.346585	0.352384
#10	0.532209	0.411036	0.411431	0.273672
#11	0.467855	0.345363	0.279604	0.358482
#12	0.528736	0.376736	0.28418	0.363541
#13	0.41188	0.334981	0.345885	0.326049
#14	0.392317	0.284316	0.315082	0.353906
#15	0.38211	0.340374	0.325486	0.273983
#16	0.416261	0.345542	0.349523	0.287505
#17	0.33764	0.333767	0.366989	0.349563
#18	0.325953	0.381544	0.340272	0.380755
#19	0.314505	0.350534	0.409567	0.400709
#20	0.36247	0.34077	0.315704	0.32638
#21	0.289299	0.270462	0.422731	0.324428
#22	0.356717	0.335269	0.327498	0.366019
#23	0.318234	0.362602	0.483589	0.33858
#24	0.309659	0.438275	0.35236	0.366033
#25	0.358097	0.301906	0.299502	0.340223
#26	0.301068	0.35495	0.327215	0.435615
#27	0.36707	0.339534		0.363171
#28	0.334878			0.304988
#29	0.389231
#30	0.355899
#31	0.523937
