# Supplementary material for: Tumor elimination by clustered microRNAs miR-306 and miR-79 via noncanonical activation of JNK signaling
Source: eLife. 2022 Oct 12;11:e77340. doi: 10.7554/eLife.77340 (PMC9612915; doi:10.7554/eLife.77340)
Supplement: Figure 3—figure supplement 2—source data 1. [file elife-77340-fig3-figsupp2-data1.zip › Figure 3—figure supplement 2—source data 1/Figure 3—figure supplement 2G uncropped blots with label/Figure 3—figure supplement 2G with label.xls]

## Sheet: Sheet1
	#1							#2&#3
P-JNK
JNK
tubulin
