# Supplementary material for: Tumor elimination by clustered microRNAs miR-306 and miR-79 via noncanonical activation of JNK signaling
Source: eLife. 2022 Oct 12;11:e77340. doi: 10.7554/eLife.77340 (PMC9612915; doi:10.7554/eLife.77340)
Supplement: Figure 4—figure supplement 3—source data 1. [file elife-77340-fig4-figsupp3-data1.zip › Figure 4—figure supplement 3—source data 1/Figure 4—figure supplement 3D.xls]

## Sheet: Sheet1
	A	B	C
	1.05238	0.503157	0.470846
	0.991037	0.525283	0.527566
	0.888661	0.46113	0.468271
	1.03781	0.520541	0.471315
	0.969496	0.546648	0.414771
	1.02423	0.463822	0.428526
	1.01	0.578373	0.547935
	0.950414	0.464056	0.4232
	0.966804	0.614079	0.478748
	0.979564	0.474417	0.510532
	0.988812	0.419746	0.430809
	1.06485	0.538102	0.380353
	1.03166	0.429112	0.459842
	0.984656	0.477636	0.42718
	1.05964
