# Supplementary material for: Tumor elimination by clustered microRNAs miR-306 and miR-79 via noncanonical activation of JNK signaling
Source: eLife. 2022 Oct 12;11:e77340. doi: 10.7554/eLife.77340 (PMC9612915; doi:10.7554/eLife.77340)
Supplement: Figure 5—source data 1. [file elife-77340-fig5-data1.zip › Figure 5—source data 1/Figure 5S.xls]

## Sheet: Sheet1
	O	P	Q	R
#1	0.0302511	0.28652	0.0698704	0.711106
#2	0.300641	0.209598	0.04932	0.608779
#3	0.300577	0.369755	0.178821	0.216767
#4	0.238326	0.389564	0.193676	0.236422
#5	0.162652	0.369454	0.273472	0.370297
#6	0.102137	0.493041	0.238215	0.316516
#7	0.112426	0.368892	0.127268	0.265221
#8	0.2548	0.360799	0.236332	0.203275
#9	0.351099	0.250663	0.236342	0.306145
#10	0.259813	0.314972	0.179537	0.247337
#11		0.613707		0.349143
#12		0.47554
#13		0.304161
#14		0.461818
