# Supplementary material for: Tumor elimination by clustered microRNAs miR-306 and miR-79 via noncanonical activation of JNK signaling
Source: eLife. 2022 Oct 12;11:e77340. doi: 10.7554/eLife.77340 (PMC9612915; doi:10.7554/eLife.77340)
Supplement: Figure 5—figure supplement 3—source data 1. [file elife-77340-fig5-figsupp3-data1.zip]

Archive with 16 entries (7 files):
- Figure 5—figure supplement 3—source data 1/
- Figure 5—figure supplement 3—source data 1/Figure 5—figure supplement 3A raw data/
- Figure 5—figure supplement 3—source data 1/Figure 5—figure supplement 3A raw data/#1/
- Figure 5—figure supplement 3—source data 1/Figure 5—figure supplement 3A raw data/#1/RNF146/
- Figure 5—figure supplement 3—source data 1/Figure 5—figure supplement 3A raw data/#1/RNF146/RNF146.tif
- Figure 5—figure supplement 3—source data 1/Figure 5—figure supplement 3A raw data/#1/tubulin/
- Figure 5—figure supplement 3—source data 1/Figure 5—figure supplement 3A raw data/#1/tubulin/tubulin.tif
- Figure 5—figure supplement 3—source data 1/Figure 5—figure supplement 3A raw data/#2#3/
- Figure 5—figure supplement 3—source data 1/Figure 5—figure supplement 3A raw data/#2#3/RNF146/
- Figure 5—figure supplement 3—source data 1/Figure 5—figure supplement 3A raw data/#2#3/RNF146/RNF146.tif
- Figure 5—figure supplement 3—source data 1/Figure 5—figure supplement 3A raw data/#2#3/tubulin/
- Figure 5—figure supplement 3—source data 1/Figure 5—figure supplement 3A raw data/#2#3/tubulin/tubulin.tif
- Figure 5—figure supplement 3—source data 1/Figure 5—figure supplement 3A uncropped blots with label/
- Figure 5—figure supplement 3—source data 1/Figure 5—figure supplement 3A uncropped blots with label/Figure 5—figure supplement 3A with label.pdf
- Figure 5—figure supplement 3—source data 1/Figure 5—figure supplement 3A uncropped blots with label/Figure 5—figure supplement 3A with label.xls
- Figure 5—figure supplement 3—source data 1/Figure 5—figure supplement 3B.xls
