# Supplementary material for: Tumor elimination by clustered microRNAs miR-306 and miR-79 via noncanonical activation of JNK signaling
Source: eLife. 2022 Oct 12;11:e77340. doi: 10.7554/eLife.77340 (PMC9612915; doi:10.7554/eLife.77340)
Supplement: Figure 5—figure supplement 3—source data 1. [file elife-77340-fig5-figsupp3-data1.zip › Figure 5—figure supplement 3—source data 1/Figure 5—figure supplement 3B.xls]

## Sheet: Sheet1
	lane 1	lane 2
#1	1	1.873
#2	1	2.789
#3	1	1.227
