# Supplementary material for: Tumor elimination by clustered microRNAs miR-306 and miR-79 via noncanonical activation of JNK signaling
Source: eLife. 2022 Oct 12;11:e77340. doi: 10.7554/eLife.77340 (PMC9612915; doi:10.7554/eLife.77340)
Supplement: Figure 5—figure supplement 4—source data 1. [file elife-77340-fig5-figsupp4-data1.zip]

Archive with 7 entries (6 files):
- Figure 5—figure supplement 4—source data 1/
- Figure 5—figure supplement 4—source data 1/Figure 5—figure supplement 4AC.xls
- Figure 5—figure supplement 4—source data 1/Figure 5—figure supplement 4C.xls
- Figure 5—figure supplement 4—source data 1/Figure 5—figure supplement 4F.xls
- Figure 5—figure supplement 4—source data 1/Figure 5—figure supplement 4N.xls
- Figure 5—figure supplement 4—source data 1/Figure 5—figure supplement 4S.xls
- Figure 5—figure supplement 4—source data 1/Figure 5—figure supplement 4X.xls
