# Supplementary material for: Tumor elimination by clustered microRNAs miR-306 and miR-79 via noncanonical activation of JNK signaling
Source: eLife. 2022 Oct 12;11:e77340. doi: 10.7554/eLife.77340 (PMC9612915; doi:10.7554/eLife.77340)
Supplement: Figure 5—figure supplement 5—source data 1. [file elife-77340-fig5-figsupp5-data1.zip › Figure 5—figure supplement 5—source data 1/Figure 5—figure supplement 5C.xls]

## Sheet: Sheet1
	A	B
#1	0.0745946	0.31647
#2	0.140071	0.203009
#3	0.223598	0.174148
#4	0.122962	0.112491
#5	0.150717	0.109243
#6	0.108938	0.109571
#7	0.154718	0.234681
#8	0.0772013	0.188012
#9	0.102477	0.378335
#10	0.107334	0.169462
