# Supplementary material for: Tumor elimination by clustered microRNAs miR-306 and miR-79 via noncanonical activation of JNK signaling
Source: eLife. 2022 Oct 12;11:e77340. doi: 10.7554/eLife.77340 (PMC9612915; doi:10.7554/eLife.77340)
Supplement: Figure 6—source data 1. [file elife-77340-fig6-data1.zip]

Archive with 28 entries (14 files):
- Figure 6C.xls
- Figure 6A raw data/
- Figure 6A raw data/#1/
- Figure 6A raw data/#1/myc/
- Figure 6A raw data/#1/myc/myc.tif
- Figure 6A raw data/#1/P-JNK/
- Figure 6A raw data/#1/P-JNK/P-JNK.tif
- Figure 6A raw data/#1/total JNK/
- Figure 6A raw data/#1/total JNK/total JNK.tif
- Figure 6A raw data/#1/tubulin/
- Figure 6A raw data/#1/tubulin/tubulin.tif
- Figure 6A raw data/#1/V5/
- Figure 6A raw data/#1/V5/V5.tif
- Figure 6A raw data/#2#3/
- Figure 6A raw data/#2#3/myc/
- Figure 6A raw data/#2#3/myc/myc.tif
- Figure 6A raw data/#2#3/P-JNK/
- Figure 6A raw data/#2#3/P-JNK/P-JNK.Tif
- Figure 6A raw data/#2#3/total JNK/
- Figure 6A raw data/#2#3/total JNK/total JNK.tif
- Figure 6A raw data/#2#3/tubulin/
- Figure 6A raw data/#2#3/tubulin/tubulin.tif
- Figure 6A raw data/#2#3/V5/
- Figure 6A raw data/#2#3/V5/V5.tif
- Figure 6A uncropped blots with label/
- Figure 6A uncropped blots with label/Figure 6A with label.pdf
- Figure 6A uncropped blots with label/Figure 6A with label.xls
- Figure 6B.xls
