# Supplementary material for: Tumor elimination by clustered microRNAs miR-306 and miR-79 via noncanonical activation of JNK signaling
Source: eLife. 2022 Oct 12;11:e77340. doi: 10.7554/eLife.77340 (PMC9612915; doi:10.7554/eLife.77340)
Supplement: Figure 6—source data 2. [file elife-77340-fig6-data2.zip]

Archive with 65 entries (31 files):
- Figure 6E.xls
- Figure 6F.xls
- Figure 6K.xls
- Figure 6M.xls
- Figure 6P.xls
- Figure 6D raw data/
- Figure 6D raw data/#1/
- Figure 6D raw data/#1/myc/
- Figure 6D raw data/#1/myc/myc.tif
- Figure 6D raw data/#1/P-JNK/
- Figure 6D raw data/#1/P-JNK/P-JNK.tif
- Figure 6D raw data/#1/total JNK/
- Figure 6D raw data/#1/total JNK/total JNK.tif
- Figure 6D raw data/#1/tubulin/
- Figure 6D raw data/#1/tubulin/tubulin.tif
- Figure 6D raw data/#2#3/
- Figure 6D raw data/#2#3/myc/
- Figure 6D raw data/#2#3/myc/myc.tif
- Figure 6D raw data/#2#3/P-JNK/
- Figure 6D raw data/#2#3/P-JNK/P-JNK.tif
- Figure 6D raw data/#2#3/total JNK/
- Figure 6D raw data/#2#3/total JNK/total JNK.tif
- Figure 6D raw data/#2#3/tubulin/
- Figure 6D raw data/#2#3/tubulin/tubulin.tif
- Figure 6D uncropped blots with label/
- Figure 6D uncropped blots with label/Figure 6D with label 2.pdf
- Figure 6D uncropped blots with label/Figure 6D with label.xls
- Figure 6N raw data/
- Figure 6N raw data/#1/
- Figure 6N raw data/#1/myc/
- Figure 6N raw data/#1/myc/Figure 6N myc #1.tif
- Figure 6N raw data/#1/Tubulin/
- Figure 6N raw data/#1/Tubulin/Figure 6N tubulin #1.tif
- Figure 6N raw data/#2/
- Figure 6N raw data/#2/myc/
- Figure 6N raw data/#2/myc/Figure 6N myc #2.tif
- Figure 6N raw data/#2/tubulin/
- Figure 6N raw data/#2/tubulin/Figure 6N tubulin #2.tif
- Figure 6N raw data/#3/
- Figure 6N raw data/#3/myc/
- Figure 6N raw data/#3/myc/Figure 6N myc #3.tif
- Figure 6N raw data/#3/tubulin/
- Figure 6N raw data/#3/tubulin/Figure 6N tubulin #3.tif
- Figure 6N uncropped blots with label/
- Figure 6N uncropped blots with label/Figure 6N with label.pdf
- Figure 6N uncropped blots with label/Figure 6N with label.xls
- Figure 6O raw data/
- Figure 6O raw data/#1/
- Figure 6O raw data/#1/myc/
- Figure 6O raw data/#1/myc/Figure 6O myc #1.tif
- Figure 6O raw data/#1/Tubulin/
- Figure 6O raw data/#1/Tubulin/Figure 6O tubulin #1.tif
- Figure 6O raw data/#2/
- Figure 6O raw data/#2/myc/
- Figure 6O raw data/#2/myc/Figure 6O myc #2.tif
- Figure 6O raw data/#2/tubulin/
- Figure 6O raw data/#2/tubulin/Figure 6O tubulin #2.tif
- Figure 6O raw data/#3/
- Figure 6O raw data/#3/myc/
- Figure 6O raw data/#3/myc/Figure 6O myc #3.tif
- Figure 6O raw data/#3/tubulin/
- Figure 6O raw data/#3/tubulin/Figure 6O tubulin #3.tif
- Figure 6O uncropped blots with label/
- Figure 6O uncropped blots with label/Figure 6O with label.pdf
- Figure 6O uncropped blots with label/Figure 6O with label.xls
