# Supplementary material for: Tumor elimination by clustered microRNAs miR-306 and miR-79 via noncanonical activation of JNK signaling
Source: eLife. 2022 Oct 12;11:e77340. doi: 10.7554/eLife.77340 (PMC9612915; doi:10.7554/eLife.77340)
Supplement: Figure 6—source data 2. [file elife-77340-fig6-data2.zip › Figure 6F.xls]

## Sheet: Sheet1
	lane 1	lane 2	lane 3
#1	1	3.853	3.443
#2	1	3.584	3.479
#3	1	2.204	1.588
