# Supplementary material for: Tumor elimination by clustered microRNAs miR-306 and miR-79 via noncanonical activation of JNK signaling
Source: eLife. 2022 Oct 12;11:e77340. doi: 10.7554/eLife.77340 (PMC9612915; doi:10.7554/eLife.77340)
Supplement: Figure 6—source data 2. [file elife-77340-fig6-data2.zip › Figure 6K.xls]

## Sheet: Sheet1
	G	H	I	J
#1	0.307317	0.240782	0.784088	0.0642583
#2	0.353751	0.123285	0.833662	0.0283194
#3	0.328187	0.175867	0.88157	0.0782175
#4	0.36126	0.175684	0.575445	0.0605727
#5	0.379932	0.180372	0.724862	0.0978045
#6	0.409877	0.0981567	0.539875	0.0992681
#7	0.416552	0.124319	0.84564	0.0597347
#8	0.366698	0.136615	0.587368	0.0447105
#9	0.302271	0.131993	0.910568	0.0299645
#10	0.33321	0.151886	0.780854	0.155773
#11	0.287419	0.109737	0.896753	0.11431
#12	0.383272	0.127269	0.824057	0.158046
#13	0.363921	0.189724	0.748413	0.067475
#14	0.352718	0.211391	0.731705	0.0852021
#15	0.360033	0.163693	0.572192	0.0390001
#16			0.804393	0.0328375
#17			0.758656	0.0854219
#18			0.503301	0.0693931
#19			0.465094	0.0581474
#20			0.48525	0.0564021
#21			0.83621	0.0444388
#22			0.551377	0.0760162
#23			0.446301	0.151717
#24			0.416143	0.103551
#25			0.790073	0.0692357
#26			0.567135
