# Supplementary material for: Tumor elimination by clustered microRNAs miR-306 and miR-79 via noncanonical activation of JNK signaling
Source: eLife. 2022 Oct 12;11:e77340. doi: 10.7554/eLife.77340 (PMC9612915; doi:10.7554/eLife.77340)
Supplement: Figure 6—source data 2. [file elife-77340-fig6-data2.zip › Figure 6M.xls]

## Sheet: Sheet1
		eclosion rate
dlg[m52]+Ras[v12]+luc	group 1	0
	group 2	0
	group 3	0
dlg[m52]+Ras[v12]+Tnks	group 1	0.290323
	group 2	0.09375
	group 3	0.225806
