# Supplementary material for: Tumor elimination by clustered microRNAs miR-306 and miR-79 via noncanonical activation of JNK signaling
Source: eLife. 2022 Oct 12;11:e77340. doi: 10.7554/eLife.77340 (PMC9612915; doi:10.7554/eLife.77340)
Supplement: Figure 6—source data 2. [file elife-77340-fig6-data2.zip › Figure 6P.xls]

## Sheet: Sheet1
Tnks-myc+GFP dsRNA	#1	#2	#3		Tnks-myc+RNF146 dsRNA #1	#1	#2	#3
lane 1	1	1	1		lane 1	1	1	1
lane 2	0.203602	0.298355	0.345005		lane 2	0.680427	0.980819	0.978185
lane 3	0.14253	0.204161	0.209971		lane 3	0.446736	0.813944	0.937557
lane 4	0.10859	0.171986	0.131198		lane 4	0.338499	0.793519	0.902161
lane 5	0.0876467	0.151597	0.0263225		lane 5	0.361922	0.458972	0.825505
lane 6	0.0135929	0.0591232	0.0120642		lane 6	0.0835729	0.10474	0.772051
