# Supplementary material for: Tumor elimination by clustered microRNAs miR-306 and miR-79 via noncanonical activation of JNK signaling
Source: eLife. 2022 Oct 12;11:e77340. doi: 10.7554/eLife.77340 (PMC9612915; doi:10.7554/eLife.77340)
Supplement: Figure 6—source data 2. [file elife-77340-fig6-data2.zip › Figure 6N uncropped blots with label/Figure 6N with label.xls]

## Sheet: Sheet1
Figure 6N		anti-myc							anti-Tubulin
	#1
	#2
	#3
